# Supplementary material for: Effect of the JAK Inhibitor Baricitinib on Cytokine Production and Bone Properties in a Mouse Model of Accelerated Aging
Source: Int J Mol Sci. 2026 Jun 3;27(11):5047. doi: 10.3390/ijms27115047 (PMC13256813; doi:10.3390/ijms27115047)
Supplement: Supplementary file 1 [file ijms-27-05047-s001.zip]

Archive with 1 entries (1 files):
- ijms-4295793-supplementary.pdf
